# Supplementary material for: Snakebites in “Invisible Populations”: A cross-sectional survey in riverine populations in the remote western Brazilian Amazon
Source: PLoS Negl Trop Dis. 2021 Sep 9;15(9):e0009758. doi: 10.1371/journal.pntd.0009758 (PMC8454940; doi:10.1371/journal.pntd.0009758)
Supplement: S2 File — (XLSX) [file pntd.0009758.s002.xlsx]

## Sheet: Sheet1
River	Municipality	Community	Coordinates
Solimões	Alvarães	Assunção	-306494	-6454069
Solimões	Alvarães	Juramã	-305431	-6455402
Solimões	Alvarães	Canari	-305431	-6455402
Solimões	Amaturá	Novo São João	-324095	-6829036
Solimões	Amaturá	Niteroi	-324095	-6829040
Solimões	Amaturá	Jesuane	-323435	-6827204
Solimões	Amaturá	Ceilão	-322556	-6821529
Solimões	Anori	São Sebastião	-352549	-6148471
Solimões	Anori	Santa Maria	-345272	-6134289
Solimões	Anori	São Lázaro	-351457	-6144123
Solimões	Anori	Liberdade	-346285	-6136140
Solimões	Jutaí	Porto Alegre	-238019	-6707315
Solimões	São Paulo de Olivença	Tabor	-323479	-6839153
Solimões	Tefé	São Vicente	-338195	-6414499
Solimões	Tefé	São Raimundo	-338500	-6414531
Solimões	Tefé	Santa Eduarda	-336553	-6416242
Solimões	Tefé	Jutica	-335230	-6418328
Solimões	Tefé	Mamuriá	-334218	-6419265
Solimões	Tefé	Benfica	-339214	-6413256
Solimões	Tonantins	Boa Esperança	-232329	-6722283
Solimões	Tonantins	Caíte	-235223	-6723468
Solimões	Uarini	Barro Alto	-305496	-6455230
Solimões	Uarini	Vila Soares	-308041	-6452542
Solimões	Uarini	Tupapa	-304421	-6458480
Solimões	Uarini	Eigá	-304023	-6459454
Solimões	Uarini	Nossa Senhora de Fátima	-302414	-6501172
Solimões	Uarini	Quadir	-259184	-6509184
Solimões	Uarini	Punã	-301383	-6502511
Solimões	Uarini	Nossa senhora da Saúde	-259286	-6505586
Solimões	Uarini	Vila Soares	-308041	-6452542
Solimões	Uarini	Vila Campo Novo	-259050	-6506147
Juruá	Carauari	Santo Antônio de Brito	-547305	-6750438
Juruá	Carauari	Bom Jesus	-547305	-6750438
Juruá	Carauari	Bonana	-547306	-6750437
Juruá	Eirunepé	Nova Sorte	-641111	-6945415
Juruá	Eirunepé	Aurora	-634334	-6922046
Juruá	Eirunepé	Perdidos	-634334	-6922046
Juruá	Eirunepé	Pau do Alho	-634595	-6921314
Juruá	Eirunepé	Prainha	-634471	-6918093
Juruá	Eirunepé	Ponte do Aracá	-634471	-6918099
Juruá	Eirunepé	Nova Morada	-614409	-6808312
Juruá	Eirunepé	3 Unidos	-641111	-6945415
Juruá	Guajará	Extremo da Boa Fé	-732185	7231096
Juruá	Guajará	Seringal da Boa Fé	-731516	7231158
Juruá	Guajará	Lago Verde	-731538	-7231143
Juruá	Guajará	Lagoinha	-717469	7219528
Juruá	Guajará	Lago Novo	-717469	7219528
Juruá	Guajará	Sacadim das Canas	-729236	-7227599
Juruá	Guajará	Novo Horizonte	-714327	-7215309
Juruá	Ipixuna	Boca do Puca	-648443	-7037247
Juruá	Ipixuna	Cordeiro	-648443	-7037247
Juruá	Ipixuna	Rivaliza	-703400	-7141496
Juruá	Ipixuna	Eorque	-703399	-7138207
Juruá	Ipixuna	Pernambuco	-703208	-7141496
Juruá	Ipixuna	Seringal Bom Lugar	-703398	-7138207
Juruá	Ipixuna	Poeira	-658579	-7128371
Juruá	Ipixuna	Liberdade	-658501	-7128274
Juruá	Ipixuna	Várzea	-658483	-7128221
Juruá	Ipixuna	Bom Lugar	-658468	-7128190
Juruá	Ipixuna	Cotegipe	-648456	-7039381
Juruá	Itamarati	Nova Morada	-614409	-6808312
Juruá	Itamarati	Cantagalo	-615224	-6811031
Juruá	Itamarati	Vila Macis	-614032	-6807032
Juruá	Itamarati	Nana Nenem	-614409	-6808312
Juruá	Itamarati	Santo Antônio	-614412	-6808313
Juruá	Itamarati	São Brás	-614412	-6808331
Juruá	Itamarati	São Sebastião	-614416	-6808324
Juruá	Itamarati	Aurora	-614315	-6808215
Purus	Anori	Caiuanã	-3.30357	-61.3766
Purus	Beruri	Nossa Senhora do Perpétuo Socorro	-5.04181	-62.9035
Purus	Beruri	São Sebastião do Itapuru	-5.01669	-62.8794
Purus	Beruri	Paricatuba	-4.92684	-62.9017
Purus	Beruri	Frangulhão	-4.87856	-62.6289
Purus	Beruri	Fazenda Branca	-4.78899	-62.4581
Purus	Beruri	Vila de Itapuru	-4.78889	-62.4581
Purus	Tapauá	Taboca	-4.12272	-61.5778
Purus	Tapauá	Babá de Baixo	-4.13837	-61.5853
Purus	Tapauá	Campinas	-4.1561	-61.5907
Purus	Tapauá	Tambaquizinho	-4.26493	-61.7087
Purus	Tapauá	Nova Santana	-4.23608	-61.735
Purus	Tapauá	Pupunha	-4.28403	-61.7983
		TOTAL
