# Supplementary material for: Snakebites in “Invisible Populations”: A cross-sectional survey in riverine populations in the remote western Brazilian Amazon
Source: PLoS Negl Trop Dis. 2021 Sep 9;15(9):e0009758. doi: 10.1371/journal.pntd.0009758 (PMC8454940; doi:10.1371/journal.pntd.0009758)
Supplement: S4 File — (XLSX) [file pntd.0009758.s004.xlsx]

## Sheet: ProjetoRibeirinho_DATA_2021-06-
record_id	pid	participante	se_informante	municipio3	comunidade	data_coleta	data_nascimento	idade	grupo_idade	sexo	escolaridade	nome_mae	estado_civil	moradia	ocupacao___1	ocupacao___2	ocupacao___3	ocupacao___4	ocupacao___5	ocupacao___6	se_otr_ocupacao	fonte_familiar___1	fonte_familiar___2	fonte_familiar___3	renda_familiar	data_acidente	tipo_de_acidente	nome_popular___1	nome_popular___2	nome_popular___3	nome_popular___4	nome_popular___5	nome_popular___6	nome_popular___7	local_ocorrencia	se_otr	vezes_acidentadas	epi	se_sim_epi	local_picada___1	local_picada___2	local_picada___3	local_picada___4	local_picada___5	local_picada___6	local_picada___7	local_picada___8	local_picada___9	local_picada___10
1	149	2	irmã	130180	Pernambuco	2019-02-08		39	2	1	1		2	1	1	0	0	0	0	0		0	0	1	1	2016-12-01	1	0	0	1	0	0	0	0	3		3	0		0	0	1	0	0	0	0	0	0	0
2	17	2	Esposa	130420	São Raimundo	2019-04-06		43	2	1	3		2	1	1	0	0	0	0	0		0	1	0	1		1	0	0	1	0	0	0	0	1		3	1		0	0	0	0	0	0	1	1	0	0
3	18	2	Esposa	130420	São Raimundo	2019-04-06		43	2	1	3		2	1	1	0	0	0	0	0		0	1	0	1	2019-03-01	1	0	0	1	0	0	0	0	1		3	1		0	0	0	0	0	0	0	1	0	0
4	66	1		130100	Santo Antônio do Brito	2019-02-15		65	4	1	1		2	1	1	0	0	0	0	1	Carpinteiro	0	0	1	1	2011-08-01	1	0	0	0	0	1	0	0	1		3	0		0	0	0	0	0	0	0	1	0	0
5	62	1		130426	Tupanã	2019-04-04	1939-09-24	80	4	1	3		3	1	0	0	0	1	0	0		1	0	0	1	1994-01-01	1	1	0	0	0	0	0	0	5	açaizeiro	1	0		0	0	0	0	0	0	0	1	0	0
6	71	1		130100	Santo Antônio do Brito	2019-02-15		54	3	2	1		2	1	1	0	0	0	0	0		0	0	1	1	1987-09-01	1	0	0	1	0	0	0	0	4		1	0		0	0	0	0	0	0	0	1	0	0
7	123	1		130195	Nova morada	2019-02-14		26	2	1	4		2	1	1	0	0	0	0	0		0	0	1	1	2019-01-20	1	0	0	1	0	0	0	0	5	Seringal	2	0		0	0	0	0	0	0	0	1	0	0
8	30	2	Genro	130180	Cordeiro	2019-02-09		80	4	1	1	Maria Emília	3	1	0	0	0	1	0	0		1	0	0	1	2009-01-01	1	0	0	0	0	0	0	1	2		1	1	Bota + Calça	0	0	0	0	0	0	1	0	0	0
9	63	1		130426	Figá	2019-04-04		56	3	1	3		4	1	1	0	0	0	0	0		0	0	1	1	2015-04-01	1	1	0	0	0	0	0	0	2		1	0		0	0	0	0	0	0	1	1	0	0
10	73	1		130426	Punã	2019-02-04		42	2	1	3		2	1	1	0	0	0	0	0		0	0	1	2	1996-01-01	1	1	0	0	0	0	0	0	5	Caçando	2	0		0	0	0	0	0	1	0	0	0	0
11	16	2	esposa	130420	São Raimundo	2019-04-06		43	2	1	3		2	1	1	0	0	0	0	0		0	1	0	1		1	0	0	1	0	0	0	0	1		3	1		0	0	0	0	0	0	1	1	0	0
12	74	1		130426	Punã	2019-02-04		42	2	1	3		2	1	1	0	0	0	0	0		0	0	0	1		1	0	1	0	0	0	0	0			2	0		0	0	0	0	0	1	0	0	0	0
13	35	2	Esposa	130180	Cordeiro	2019-02-09		36	2	1	3	Margarida Marquez Cavalcante	2	1	0	1	0	0	0	0		0	0	1	1	2001-01-01	2	0	1	0	0	0	0	0	4		1	0		0	0	0	0	0	0	0	1	0	0
14	64	1		130426	Nossa Senhora de Fátima	2019-04-04		20	2	1	3		2	1	1	0	0	0	0	0		0	0	0	1	2018-04-01	1	0	0	1	0	0	0	0	2		1	0		0	0	0	0	0	0	0	1	0	0
15	34	2	Tia	130180	Rivaliza	2019-02-09		17	1	2	4		1	1	0	0	0	0	0	1	Desempregada	0	0	1	1	2016-10-01	2	0	1	0	0	0	0	0	2		1	0		0	0	0	0	0	0	0	1	0	0
16	82	1		130010	São Lázaro	2019-04-11		16	1	1	4		1	1	0	1	0	0	0	0		0	0	1	1	2014-01-01	1	0	1	0	0	0	0	0	2		2	0		0	0	0	0	0	0	0	1	0	0
17	75	1		130426	Nossa Senhora da Saúde	2019-04-04	1980-10-26	38	2	1	2	Doralice Souza Gomes	2	1	1	0	0	0	0	0		0	0	1	1	2001-01-01	1	0	0	1	0	0	0	0	5	Na comunidade	1	0		0	0	0	0	0	0	0	1	0	0
18	37	2	irmã	130140	Nova Santo	2019-02-13		35	2	1	3		2	1	1	0	0	0	0	0		0	0	1	1	2015-09-01	2	0	1	0	0	0	0	0	4		2	1	Bota cano longo	0	0	0	1	0	0	0	0	0	0
19	76	1		130426	Santo	2019-04-04		22	2	2	3		2	1	1	0	0	0	0	0		0	0	1	1	2015-04-04	1	0	0	1	0	0	0	0	5	Quintal	1	0		0	0	0	0	0	0	0	1	0	0
20	40	1		130140	Aurora	2019-02-13	2001-05-31	16	1	1	3	Maria Cristina de Souza Gonçalves	1	1	0	0	1	0	0	0		0	0	1	1	2018-01-01	2	0	1	0	0	0	0	0	2		1	0		0	0	0	0	0	0	0	1	0	0
21	71	1		130426	Quadir	2019-04-01	1985-07-14	34	2	1	4	Raimunda Marques de Moraes	1	1	1	0	0	0	0	0		0	0	1	1	2014-04-01	1	0	1	0	0	0	0	0	4		1	0		0	0	0	0	0	1	0	0	0	0
22	77	1		130426	Nossa Senhora da Saúde	2019-04-04		46	3	1	3		1	1	1	0	0	0	0	0		0	0	1	1	2017-06-01	1	0	0	1	0	0	0	0	1		1	1	Bota cano curto	0	0	0	0	0	1	0	0	0	0
23	45	1		130140	Ponte do Araca	2019-02-13		54	3	1	1		2	1	0	1	0	0	0	0		1	0	0	1	1999-03-01	2	0	1	0	0	0	0	0	2		1	1	Bota cano baixo	0	0	0	0	0	1	0	0	0	0
24	78	1		130426	Vila Soares	2019-04-04		38	2	1	1		1	1	0	1	0	0	0	0		0	0	1	1		1	0	0	1	0	0	0	0			1	0		0	0	0	0	0	0	1	0	0	0
25	83	2	Mãe	130195	Nova Morada	2019-02-14	2006-03-21	13	1	1	4	Maria Inacia Silva de Souza	1	1	0	0	1	0	0	0		0	0	1	1	2019-02-14	1	0	0	1	0	0	0	0	1		1	0		0	0	0	0	0	1	0	0	0	0
26	116	2	Cunhado	130140	Nova Sorte	2019-02-13		35	2	1	1		2	1	1	0	0	0	0	0		0	0	1	1	2014-10-01	2	0	1	0	0	0	0	0	1		1	0		0	0	0	0	0	0	1	0	0	0
27	79	1		130426	Vila Campo Novo	2019-04-01	1953-08-27	66	4	2	2	Deuza Soares	1		0	0	0	1	0	0		0	0	0	1	2007-04-01	1	0	1	0	0	0	0	0	5	Igarapé	2	0		0	0	0	0	0	0	1	0	0	0
28	115	2	Mãe	130195	Igarapé Dona Neném	2019-02-14	2000-01-21	19	2	1	4		1	1	1	0	0	0	0	0		0	0	1	1	2014-06-01	1	0	0	1	0	0	0	0	4		1	0		0	0	0	0	0	0	1	0	0	0
29	80	1		130426	Vila Campo Novo	2019-04-01		66	4	2	2		1		0	0	0	1	0	0		1	0	0	1		2	0	1	0	0	0	0	0	4		2	0		0	0	0	0	0	1	0	0	0	0
30	69	1		130426	Nossa Senhora de Fátima	2019-04-04		82	4	1	2		2	1	0	0	0	1	0	0		1	0	0	1		1	0	0	1	0	0	0	0			4	0		0	0	0	0	0	1	0	0	0	0
31	84	2	Esposa	130195	Cantagalo	2019-02-14		45	2	1	2		2	1	1	0	0	0	0	0		0	0	1	1	2014-02-17	1	0	0	1	0	0	0	0	1		1	0		0	0	0	0	0	0	0	1	0	0
32	81	1		130010	São Lázaro	2019-04-11		30	2	1	4		2		0	0	0	0	0	0		0	0	1	1	2001-01-01	1	0	1	0	0	0	0	0			1	0		0	0	0	0	0	1	0	0	0	0
33	162	1		130010	Nossa Senhora do Perpétuo Socorro	2019-10-30		23	2	1	2		1	1	0	1	0	0	0	0		0	0	1	1	2017-10-30	3	0	0	0	0	0	1	0	3		1	0		0	0	0	0	0	1	0	0	0	0
34	166	2	Agente Comunitário de Saúde	130410	Taboca	2019-10-22		48	3	1	1		2	1	1	0	0	0	0	0		0	0	1	1		1	0	1	0	0	0	0	0	4		1	0		0	0	0	0	0	1	0	0	0	0
35	67	1		130426	Nossa Senhora de Fátima	2019-04-04		82	4	1	2		2	1	0	0	0	1	0	0		0	0	1	1	2009-04-04	1	0	0	1	0	0	0	0			4	0		0	0	0	0	0	1	0	0	0	0
36	114	2	irmã	130140	Nova Sorte	2019-02-13		35	2	1	2	Iraci	2	1	1	0	0	0	0	0		0	0	1	1	2009-02-01	1	0	0	1	0	0	0	0	3		2	0		0	0	0	0	0	0	0	1	0	0
37	167	2	Agente Comunitário de Saúde	130410	Babá de Baixo	2019-10-22		22	2	1	2		2	1	0	1	0	0	0	0		0	0	1	1	2012-04-01	1	0	1	0	0	0	0	0	2		1	0		0	0	0	0	0	0	0	1	0	0
38	39	1		130230	Porto Alegre	2019-04-02		53	3	2	3		1	1	1	0	0	0	0	0		0	0	1	1	2007-04-02	1	0	0	1	0	0	0	0	1		1	0		0	0	0	0	0	0	0	1	0	0
39	168	1		130410	Campinas	2019-10-22		57	3	1	1		2	3	0	1	0	0	0	0		0	1	0	1	2007-01-01	1	0	1	0	0	0	0	0	3		1	1	Bota	0	0	0	0	0	1	0	0	0	0
40	169	1		130410	Tambaquizinho	2019-10-17		64	4	1	1		2	1	0	1	0	0	0	0		0	0	1	1	2019-10-10	1	0	1	0	0	0	0	0	4		1	0		0	0	0	0	0	1	0	0	0	0
41	29	1		130180	Cordeiro	2019-02-09		47	3	1	1		2	1	0	1	0	0	0	0		0	0	1	1	1999-02-09	2	0	1	0	0	0	0	0	2		1	0		0	0	0	0	0	1	0	0	0	0
42	170	1		130410	Nova Santana	2019-10-17		28	2	1	3		1	3	0	1	0	0	0	0		0	0	1	1	2014-12-01	1	0	1	0	0	0	0	0	1		1	0		0	0	0	0	1	0	0	0	0	0
43	134	2	Pai	130165	Novo Horizonte	2019-02-02	2016-06-23	3	1	2	1	Francisca	1	1	0	0	0	0	0	1	Menor de idade - não se aplica	0	0	1	1	2019-01-08	2	0	1	0	0	0	0	0	2		1	0		0	1	0	0	0	0	0	0	0	0
44	132	2	filho	130140	Três Unidos	2019-10-24		67	4	1	1		2	1	0	1	0	0	0	0		0	0	1	1	2011-10-01	1	0	0	1	0	0	0	0	1		2	0		0	0	0	0	0	0	0	1	0	0
45	171	1		130410	Pupunha	2019-10-18		44	2	1	2		2	3	0	1	0	0	0	0		0	1	0	1		1	0	1	0	0	0	0	0	4		1	0		0	0	0	0	0	0	0	1	0	0
46	172	1		130063	Paricatuba	2019-10-28		34	2	2	3		2	1	0	1	0	0	0	0		0	1	0	1	2019-05-19	1	0	0	1	0	0	0	0	2		1	0		0	0	0	0	0	0	0	0	0	1
47	173	1		130010	Cuiuanã	2019-10-24		27	2	1	3		2	1	0	1	0	0	0	0		0	1	0	1	2019-01-01	1	0	1	0	0	0	0	0	3		1	0		0	0	0	0	0	0	0	1	0	0
48	93	2	Cunhado	130140		2019-02-15		35	2	1	1		2	1	1	0	0	0	0	0		0	0	1	1	2007-02-01	2	0	1	0	0	0	0	0	1		1	1	Bota de cano longo	0	0	0	0	0	0	0	1	0	0
49	174	1		130010	Cuiuanã	2019-10-24		56	3	2	1		1	3	1	0	0	0	0	0		0	1	0	1	2002-03-01	1	0	1	0	0	0	0	0	3		1	0		0	0	0	0	0	1	0	0	0	0
50	87	2	Esposa	130195	Canta Galo	2019-02-14		21	2	1	4		2	1	1	0	0	0	0	0		0	0	1	1	2009-02-14	1	0	0	1	0	0	0	0	2		1	0		0	0	0	0	0	1	0	0	0	0
51	175	2	Tia	130063	Frangulhão	2019-10-23		20	2	1	3		1	1	0	0	0	0	0	1		1	0	0	1		1	0	1	0	0	0	0	0	3		1	0		0	0	1	0	0	0	0	0	0	0
52	66	1		130426	Nossa Senhora de Fátima	2019-04-04		50	3	1	2		1	1	1	0	0	0	0	0		0	0	1	1		1	0	0	1	0	0	0	0	1		2	0		0	0	0	0	0	0	0	1	0	0
53	177	2	Pai	130063	Paricatuba	2019-10-28		25	2	1	2		1	1	1	0	0	0	0	0		0	1	0	1	2011-10-20	2	0	0	0	1	0	0	0	2		1	0		0	0	0	0	0	1	0	0	0	0
54	146	2	Primo	130180	Pernambuco	2019-02-07		40	2	1	1		2	1	1	0	0	0	0	0		0	0	1	1	2017-02-05	2	0	1	0	0	0	0	0	1		1	0		0	0	0	1	0	0	0	0	0	0
55	178	1		130063	Paricatuba	2019-10-28		73	4	1	1		1	1	1	0	0	0	0	0		1	0	0	1		1	1	0	0	0	0	0	0	2		1	1	Bota e luva	0	0	0	0	0	1	0	0	0	0
56	135	1		130165	Seringal Boa Fé	2019-01-31	1977-07-11	41	2	1	1	Maria da Glória	2	1	0	0	0	0	0	1	Mecânico	0	0	1	1	2017-01-20	2	0	1	0	0	0	0	0	5	Seringal	2	0		0	0	0	0	0	0	0	1	0	0
57	106	2	irmã	130140	Nova Sorte	2019-02-13		26	2	1	4	Maria Iraci	1	1	0	0	1	0	0	0		0	0	1	1	2014-12-01	2	0	1	0	0	0	0	0	2		1	0		0	0	0	0	0	0	0	1	0	0
58	139	1		130165	Lagoinha	2019-01-02		34	2	1	2	Sebastiana	2	1	1	0	0	0	0	0		0	1	0	1	2018-06-30	2	0	1	0	0	0	0	0	5	Igarapé	1	0		0	0	0	0	0	1	0	0	0	0
59	96	1		130100	Bom Jesus	2019-02-15		63	4	1	1		2	1	0	0	0	1	0	0		1	0	0	1	1980-08-01	1	0	0	0	0	1	0	0	5	Paranã	1	0		0	0	0	0	0	0	0	1	0	0
60	101	2	Esposa	130180	Boca do Popa	2019-02-09		38	2	1	3		2	1	1	0	0	0	0	0		0	1	0	1	2017-12-24	2	0	1	0	0	0	0	0	5	Cançando	1	0		0	0	0	0	0	0	0	0	0	1
61	95	1		130100	Bom Jesus	2019-02-15		45	2	1	1		2	1	1	0	0	0	0	0		0	0	1	2	2011-08-01	3	0	0	0	0	0	1	0	5	quintal	1	0		0	0	0	0	0	0	0	0	0	1
62	67	1		130100	Santo Antônio do Brito	2019-02-15		65	4	1	1		2	1	1	0	0	0	0	1	Carpinteiro	0	0	1	1	2008-12-01	1	0	0	0	0	1	0	0	2		3	0		0	0	0	0	0	0	0	1	0	0
63	148	1		130180	Pernambuco	2019-02-08	1980-09-21	38	2	1	2	Antonia de Fatima Braga	1	1	1	0	0	0	0	0		0	0	1	1	2007-02-01	2	0	1	0	0	0	0	0	4		1	0		0	0	0	0	0	0	0	1	0	0
64	91	1		130100	Santo Antônio do Brito	2019-02-15		49	3	2	1		2	1	0	0	0	0	0	1	Doméstica	0	0	1	1	1998-04-01	1	0	0	1	0	0	0	0	5	Tabuleiro	1	0		0	0	0	0	0	0	0	0	0	1
65	144	1		130165	Novo Horizonte	2019-02-06		50	3	1	2		2	1	0	1	0	0	0	0		0	0	1	1	1999-02-06	1	0	0	1	0	0	0	0	2		2	0		0	0	0	0	0	1	0	0	0	0
66	151	2	Esposa	130180	Pernambuco	2019-02-08		51	3	1	1		2	1	0	0	0	0	0	1	Seringueiro	1	0	0	1	1992-11-05	2	0	1	0	0	0	0	0	5	Seringal	1	0		0	0	0	0	0	1	0	0	0	0
67	143	1		130165	Sacadim das Canas	2019-02-06		71	4	1	1		2	1	0	1	0	0	0	0		0	0	1	1	2013-10-01	2	0	1	0	0	0	0	0	2		2	0		0	0	0	0	0	1	0	0	0	0
68	90	1		130100	Bom Jesus	2019-02-15	1995-01-15	24	2	2	4		2	1	1	0	0	0	0	0		0	0	1	2	2016-12-12	1	0	0	1	0	0	0	0	5	Quintal	1	0		0	0	0	0	0	0	0	1	0	0
69	140	1		130165	Lago Novo	2019-02-06		50	3	1	1		2	1	1	0	0	0	0	0		0	0	1	2	1999-02-06	1	0	0	1	0	0	0	0	1		1	0		0	0	0	0	0	0	0	1	0	0
70	152	1		130180	Seringal Bom Lugar	2019-02-08	1989-04-24	29	2	2	2		2	1	1	0	0	0	0	0		0	0	1	1	2021-02-01	1	0	0	1	0	0	0	0	2		1	0		0	0	0	0	0	1	0	0	0	0
71	72	1		130426	Nossa Senhora de Fátima	2019-04-04		48	3	1	3		1	3	1	0	0	0	0	0		0	0	1	1	2015-06-01	1	0	0	1	0	0	0	0	5	Roça	1	0		0	0	0	0	0	0	0	1	0	0
72	65	1		130426	Nossa Senhora de Fátima	2019-04-04		50	3	1	2		1		1	0	0	0	0	0		0	0	1	1	2017-03-01	1	0	0	1	0	0	0	0	5	Roça	2	0		0	0	0	0	0	0	0	1	0	0
73	135	2	Irmão	130180	Pernambuco	2019-02-08		39	2	1	1		2	1	1	0	0	0	0	0		0	0	1	1	2009-07-23	1	0	0	1	0	0	0	0	5	Coleta do açaí	2	0		0	0	0	0	1	0	0	0	0	0
74	52	2	Esposa	130390	Tabor	2019-03-29		41	2	1	2		2	1	1	0	0	0	0	0		0	0	1	1	2009-03-29	1	0	0	1	0	0	0	0	5	Roçado	1	0		0	0	0	0	0	0	0	1	0	0
75	14	1		130165	Novo Horizonte	2019-02-06		50	3	1	3	Maria de Lourdes	2	1	0	1	0	0	0	0		0	0	1	1	1999-02-06	1	0	0	1	0	0	0	0	2		2	0		0	0	0	0	0	1	0	0	0	0
76	43	1		130423	Boa Esperança	2019-04-02		59	3	1	2		2	1	1	0	0	0	0	0		0	0	1	1		2	0	1	0	0	0	0	0	1		3	0		0	0	0	0	0	0	0	1	0	0
77	15	1		130165	Novo Horizonte	2019-02-06		50	3	1	3		2	1	0	1	0	0	0	0		0	0	1	1	1989-02-06	2	0	1	0	0	0	0	0	2		2	0		0	0	0	0	0	0	0	1	0	0
78	156	1		130180	Várzea	2018-02-09	1977-07-01	42	2	1	2	Julieta Barbosa	2	1	0	0	0	0	0	1	Serrador	0	0	1	3	2019-02-01	2	0	1	0	0	0	0	0	5	Seringal	1	0		0	0	0	0	0	0	0	1	0	0
79	42	1		130423	Boa Esperança	2019-04-02		59	3	1	2		2	1	1	0	0	0	0	0		0	0	1	1	1988-04-01	1	0	0	1	0	0	0	0	5	Mata/roça	1	0		0	0	0	0	0	0	0	1	0	0
80	153	1		130180	Pugira	2019-02-08		31	2	1	4	Maria Teodora	2	1	0	0	0	0	0	1	Carpinteiro	0	0	1	1	2018-02-08	2	0	1	0	0	0	0	0	3		2	1	Bota e calça	0	0	0	0	0	1	0	0	0	0
81	12	1		130165	Lago Novo	2019-02-06		50	3	1	1		2	1	1	0	0	0	0	0		0	0	1	1		1	0	0	1	0	0	0	0	5	Seringal	1	0		0	0	0	0	0	0	0	1	0	0
82	38	1		130230	Porto Alegre	2019-04-02		50	3	1	3		2	3	1	1	0	0	0	0		0	0	1	1	2018-04-02	1	0	0	1	0	0	0	0			1	0		0	0	0	0	0	0	0	1	0	0
83	27	1		130420	Mamuria	2019-04-06		50	3	1	1		1	1	1	0	0	0	0	0		0	0	1	1	2001-08-01	1	1	0	0	0	0	0	0	5	Roça	1	0		0	0	0	0	0	1	0	0	0	0
84	154	2	esposa	130180	Pugira	2019-02-08		31	2	1	2		2	1	0	0	1	0	0	0		0	0	1	1	2016-03-01	1	0	1	0	0	0	0	0	1		2	1	Bota	0	0	0	0	0	1	0	0	0	0
85	128	1		130165	Lago Verde	2019-02-06		23	2	2	4		1	1	0	0	0	0	0	1	Doméstica	0	0	1	1	2015-02-01	2	0	1	0	0	0	0	0	1		1	0		0	0	0	0	0	1	0	0	0	0
86	15	2	Filho	130420	São Vicente	2019-04-06		105	4	1	1		2	1	0	0	0	1	0	0		1	0	0	1		1	1	0	0	0	0	0	0			5	0		0	0	0	0	0	1	0	0	0	0
87	1	1		130010	São Sebastião	2019-04-11		45	2	1	2		2	1	1	0	0	0	0	0		0	0	1	2	1989-10-01	1	1	0	0	0	0	0	0	5	Roça	1	0		0	0	0	0	0	0	0	0	1	0
88	127	1		130195	Nova Morada	2019-02-14		42	3	1	1		2	1	1	0	0	0	0	0		1	0	0	1	2016-02-01	1	0	0	0	0	0	0	1	4		1	0		0	0	0	0	0	0	1	0	0	0
89	127	1		130165	Lago Verde	2019-02-06		55	3	1	1	Zilda Anso	1	1	1	0	0	0	0	0		0	0	1	1	1989-02-06	2	0	1	0	0	0	0	0	5	Seringal	1	1	Bota	0	0	0	0	0	0	0	1	0	0
90	176	1		130010	Cuiuanã	2019-10-24		73	4	2	1		2	3	0	0	0	1	0	0		1	0	0	1	1999-10-24	1	0	0	1	0	0	0	0	4		1	0		0	0	0	0	0	0	0	1	0	0
91	163	1		130063	Vila Itapuru	2019-10-29		67	4	1	2		2	2	0	0	0	1	0	0		1	0	0	1	1996-10-29	1	1	0	0	0	0	0	0	4		2	0		0	0	0	0	0	0	0	0	0	1
92	160	2	Esposa	130063	Fazenda Branca	2019-10-30		40	2	1	2		2	1	0	1	0	0	0	0		0	1	0	1	2018-04-01	1	0	1	0	0	0	0	0	1		1	1	Bota	0	0	0	0	0	0	1	0	0	0
93	200	1		130063	Vila Itapuru	2019-10-29		67	4	1	2		2	2	0	0	0	1	0	0		1	0	0	1	1979-10-24	1	0	0	1	0	0	0	0	4		2	0		0	0	0	0	0	0	0	0	0	1
94	159	1		130063	São Sebastião do Itapuru	2019-10-29		46	3	1	4		2	1	0	1	0	0	0	0		0	1	0	1	2001-10-28	1	0	0	1	0	0	0	0	3		2	0		0	0	0	0	0	0	0	0	0	1
95	158	1		130063	São Sebastião do Itapuru	2019-10-29		46	3	1	4		2	1	0	1	0	0	0	0		0	1	0	1	1980-10-29	1	0	1	0	0	0	0	0	3		2	0		0	0	0	0	0	0	0	0	0	1
96	161	1		130063	Nossa Senhora do Perpétuo Socorro	2019-10-30		15	1	2	3		2	3	0	0	1	0	0	0		0	1	0	1	2019-08-01	1	0	0	1	0	0	0	0	4		1	0		0	0	0	0	0	0	0	1	0	0
97	91	1		130195	Vila Macis	2019-02-14		69	4	1	1		2	1	0	0	0	1	0	0		1	0	0	1	2019-02-14	1	0	0	0	0	0	0	1	5	Seringal	3	0		0	0	0	0	0	1	0	0	0	0
98	124	1		130180	Congui	2019-01-28		54	3	2	1	Maria Carla	2	1	1	0	0	0	0	0		0	0	1	1	2009-01-28	2	0	1	0	0	0	0	0	5	Seringal	1	0		0	0	0	0	0	1	0	0	0	0
99	157	1		130180	Bom Lugar	2019-02-10		73	4	1	1		2	1	0	0	0	1	0	0		1	0	0	1	2004-02-10	2	0	1	0	0	0	0	0	2		1	0		0	0	0	0	0	0	0	1	0	0
100	155	1		130180	Liberdade	2019-02-08		63	4	1	1		2	1	1	0	0	0	0	0		0	0	1	1	1994-08-01	2	0	0	0	1	0	0	0	1		1	0		0	0	0	0	0	0	1	0	0	0
101	123	1		130140	3 Unidos	2019-01-26		81	4	1	1		2	1	1	1	0	0	0	0		0	0	1	1	1983-01-01	1	0	0	1	0	0	0	0	5	Seringal	2	0		0	0	0	0	0	0	0	1	0	0
102	151	2	Esposa	130180	Pernambuco	2019-02-08		51	3	1	2		2	1	1	0	0	0	0	0		0	0	1	1	1992-09-01	2	0	1	0	0	0	0	0	1		1	1	Bota de borracha (dente atravessou)	0	0	0	0	0	1	0	0	0	0
103	165	1		130410	Taboca	2019-10-22		18	1	1	2		1	3	1	0	0	0	0	0		0	0	1	1	2010-10-01	1	0	1	0	0	0	0	0	4		1	1	Bota	0	0	0	0	0	1	0	0	0	0
104	148	1		130180	Pernambuco	2019-02-08		58	3	1	2		1	1	1	0	0	0	0	0		0	0	1	1	2007-02-08	2	0	1	0	0	0	0	0	3		1	1	Bota	0	0	0	0	0	0	0	1	0	0
105	121	2	Esposa	130195	Aurora	2019-01-26		54	3	1	1	Maria do Espírito	2	1	1	0	0	0	0	0		0	0	1	1	1999-01-26	2	0	1	0	0	0	0	0	3		1	0		0	0	0	0	0	1	0	0	0	0
106	150	2	Irmã	130180	Pernambuco	2019-02-08		39	2	1	1		2	1	1	0	0	0	0	0		0	0	1	1	2011-06-01	1	0	1	0	0	0	0	0	1		3	0		0	0	0	0	0	0	0	1	0	0
107	147	2	Irmã	130180	Pernambuco	2019-02-08		39	2	1	1		2	1	1	0	0	0	0	0		0	0	1	1	2009-06-01	1	0	0	1	0	0	0	0	3		3	0		0	0	0	1	0	0	0	0	0	0
108	145	1		130165	Novo Horizonte	2019-02-06		50	3	1	2		2	1	0	1	0	0	0	0		0	0	1	1	1999-02-06	1	0	0	1	0	0	0	0	2		2	0		0	0	0	0	0	1	0	0	0	0
109	131	1		130165	Lago Verde	2019-02-26		26	2	1	4	Noemia Ferreira	1	1	1	0	0	0	0	0		0	0	1	1	2019-01-01	1	0	0	1	0	0	0	0	5	Bananal	1	0		0	0	0	0	0	0	0	1	0	0
110	131	2	Viúva	130140	Três Unidos	2019-01-24		81	4	1	1		2	1	1	0	0	0	0	0		0	0	1	1	2003-01-01	1	0	0	0	0	0	0	1	4		1	0		0	0	0	0	0	0	0	1	0	0
111	142	1		130180	Bom Lugar	2019-02-10		73	4	1	1		2	1	0	0	0	1	0	0		1	0	0	1	2004-02-10	2	0	0	1	0	0	0	0	2		1	0		0	0	0	0	0	0	0	1	0	0
112	120	1		130195	São Sebastião	2019-01-24		60	3	1	1	Raimundo	4	1	0	1	0	0	0	1	Estrativista	0	0	1	1	1999-01-24	2	0	1	0	0	0	0	0	3		1	0		0	0	0	0	0	0	0	1	0	0
113	128	1		130180	Cotegipe	2019-12-17	1957-07-05	62	4	1	4	Geralda	2	1	0	0	0	0	0	1	Marinheiro	0	0	1	3	2019-02-17	2	0	0	0	1	0	0	0	5	Seringal	1	0		0	0	0	0	0	1	0	0	0	0
114	132	1		130165	Sacadim das Canas	2019-02-06		71	4	1	1	Luiza Alves da Silva	2	1	0	1	0	0	0	0		0	0	1	1	2018-07-16	2	0	1	0	0	0	0	0	2		2	0		0	0	0	0	0	1	0	0	0	0
115	110	2	Sobrinho	130180	Rivaliza	2019-02-09		45	2	1	1		2	1	1	0	0	0	0	1	seringueiro	0	0	1	1	2017-02-01	1	0	0	1	0	0	0	0	2		1	0		0	0	0	0	0	0	0	1	0	0
116	116	1		130195	Santo Antônio	2019-02-14	1980-09-28	38	2	1	2		1	1	1	0	0	0	0	0		0	0	1	1	1996-11-01	1	0	0	0	0	1	0	0	4		1	0		0	0	0	0	0	0	0	1	0	0
117	201	1		130165	Sacadim das Canas	2019-02-06		71	4	1	1	Luiza Alves da Silva	2	1	0	1	0	0	0	0		0	0	1	1	2008-02-01	2	0	1	0	0	0	0	0	2		2	0		0	0	0	0	0	1	0	0	0	0
118	112	1		130140	Prainha	2019-02-13		37	2	1	2		1	1	1	0	0	0	0	0		0	0	1	1	2018-09-01	2	0	1	0	0	0	0	0	4		2	0		0	0	0	0	0	0	0	1	0	0
119	2	1		130010	Santa Maria	2019-04-11		32	2	1	2		2	1	1	0	0	0	0	0		0	0	1	1	2018-09-01	2	0	1	0	0	0	0	0	5	Roça	2	0		0	0	0	0	0	1	0	0	0	0
120	11	2	irmã	130006	Bom Sossego	2019-03-29		13	1	2	3		1	2	0	0	1	0	0	0		0	0	1	1	2019-01-01	1	0	0	1	0	0	0	0	2		1	0		0	0	0	0	0	0	0	1	0	0
121	3	2	esposa	130010	Liberdade	2019-04-11		54	3	2	1		2	1	1	0	0	0	0	0		0	0	1	1	2008-11-01	1	1	0	0	0	0	0	0	5	Roça	1	0		0	0	0	0	0	1	0	0	0	0
122	126	1		130195	São Brás	2019-02-14		38	2	1	3		2	1	1	0	0	0	0	0		0	0	1	1	2016-07-01	1	0	0	0	0	1	0	0	5	Seringal	1	0		0	0	0	0	0	0	0	1	0	0
123	4	1		130010	Santa Maria	2019-04-11		32	2	1	2		2		1	0	0	0	0	0		0	0	1	1		2	0	1	0	0	0	0	0	1		2	0		0	0	0	0	0	1	0	0	0	0
124	105	2	mãe	130180	Boca do Puca	2019-02-09	2007-08-24	12	1	1	3		1	1	0	0	1	0	0	0		0	0	1	1	2018-02-07	1	0	0	1	0	0	0	0	3		1	0		0	0	0	0	0	0	0	1	0	0
125	21	2	irmã	130420	Santa Eduarda	2019-04-06		33	2	1	3		1	1	1	0	0	0	0	0		0	0	1	1	2016-01-01	1	1	0	0	0	0	0	0	1		1	0		0	0	0	0	0	1	0	0	0	0
126	22	2	Filho	130420	Santa Eduarda	2019-04-06		64	4	1	1	FBC	2	1	1	0	0	0	0	0		0	0	1	1	2016-05-01	1	1	0	0	0	0	0	0	2		1	0		0	0	0	0	0	0	1	0	0	0
127	119	1		130140	Pau do Alho	2019-02-13		90	4	1	1		2	1	0	1	0	0	0	0		0	0	1	1	2009-02-13	2	0	1	0	0	0	0	0	2		1	0		0	0	0	0	0	1	0	0	0	0
128	23	2	ACS	130420	Jutica	2019-04-06		19	2	1	3		1	1	1	0	0	0	0	0		0	0	1	1	2018-09-01	1	1	0	0	0	0	0	0	3		1	0		0	0	0	0	0	1	0	0	0	0
129	48	2	Esposa	130423	Caeté	2019-04-04		51	3	1	1		2	1	1	0	0	0	0	0		0	0	1	1	1979-04-01	1	0	0	1	0	0	0	0	4		1	0		0	0	0	0	0	0	0	0	0	1
130	97	1		130100	Santo Antonio do Brito	2019-02-15		33	2	1	2		2	1	1	0	0	0	0	0		0	0	1	1	2018-03-01	1	0	0	0	0	1	0	0	4		1	0		0	0	0	0	0	0	0	1	0	0
131	24	2	ACS	130420	Judica	2019-04-06		59	3	1	1		2	1	1	0	0	0	0	0		0	0	1	1	2018-04-01	1	1	0	0	0	0	0	0	1		2	0		0	0	0	0	0	0	1	0	0	0
132	49	1		130423	Caeté	2019-04-02		27	2	2	1		2	1	1	0	0	0	0	0		0	0	1	1	2009-01-01	1	0	0	1	0	0	0	0	2		1	0		0	0	0	0	0	0	0	1	0	0
133	118	1		130140	Perdidos	2019-02-13		66	4	1	2		2	1	0	1	0	0	0	0		0	0	1	1	2018-07-01	1	0	1	0	0	0	0	0	2		1	1	Bota de cano longo	0	0	0	0	0	1	0	0	0	0
134	26	2	ACS	130420	Judica	2019-04-06		55	3	1	1		2	1	1	0	0	0	0	0		0	0	1	1	2009-01-01	1	1	0	0	0	0	0	0	1		1	1	Botas	0	0	0	0	0	1	0	0	0	0
135	50	1		130423	Caeté	2019-04-02		23	2	1	1		2	1	1	0	0	0	0	0		0	0	1	1	2016-04-02	1	0	0	1	0	0	0	0	2		1	0		0	0	0	0	0	0	0	1	0	0
136	86	2	Esposa	130195	Cantagalo	2019-02-14		54	3	1	1		2	1	1	0	0	0	0	0		0	0	1	1	2009-02-14	2	0	1	0	0	0	0	0	2		1	1	Bota	0	0	0	0	0	1	0	0	0	0
137	51	1		130423	Boa Esperança	2019-04-01		29	2	1	3		1	1	1	0	0	0	0	0		0	0	1	1	2005-04-02	1	0	0	1	0	0	0	0	1		1	0		0	0	0	0	0	0	0	1	0	0
138	28	2	Irmão	130420	Mamuriá	2019-04-06		30	2	1	2		1	1	1	0	0	0	0	0		0	0	1	1	1999-01-01	1	1	0	0	0	0	0	0	2		1	0		0	0	0	0	0	0	0	1	0	0
139	29	1		130420	Benfica	2019-04-04		20	2	2	2		2	1	1	0	0	0	0	0		0	0	1	1	2018-09-01	1	1	0	0	0	0	0	0	1		1	0		0	0	0	0	0	1	0	0	0	0
140	53	1		130006	Novo São João	2019-03-29		46	3	2	3		2	1	1	0	0	0	0	0		0	0	1	2	1996-03-29	1	0	0	1	0	0	0	0	2		1	0		0	0	0	0	0	0	1	0	0	0
141	30	1		130426	Barro Alto	2019-04-04		33	2	1	3		2	1	1	0	0	0	0	0		0	0	1	1	2018-02-01	1	0	0	1	0	0	0	0	1		1	0		0	0	0	0	0	1	0	0	0	0
142	54	2	prima	130006	Niteroi	2019-03-29		30	2	1	1		2	1	0	1	0	0	0	0		0	0	1	1	2019-03-25	1	0	0	1	0	0	0	0	4		1	0		0	0	0	0	0	0	0	1	0	0
143	31	1		130426	Vila Soares	2019-04-04		11	1	1	3		1	1	0	0	1	0	0	0		0	1	0	1	2012-01-01	1	0	1	0	0	0	0	0	1		1	0		0	0	0	0	0	0	0	1	0	0
144	89	1		130195	Vila Macis	2019-02-14		69	4	1	1		2	1	0	0	0	1	0	0		1	0	0	1	1994-01-02	1	0	0	0	0	1	0	0	5	Seringal	3	0		0	0	0	0	0	0	0	1	0	0
145	88	1		130195	Canta Galo	2019-02-14	2003-06-06	16	1	1	2	Francisca de Oliveira	1	1	0	1	0	0	0	0		0	0	1	1	2016-08-01	1	0	0	0	0	1	0	0	1		1	0		0	0	0	0	0	0	0	0	0	1
146	55	2	filho	130006	Jezuane	2019-03-29		59	3	1	1		2	1	1	0	0	0	0	0		0	0	1	1	2014-03-29	1	0	0	1	0	0	0	0	2		1	0		0	0	0	0	0	0	0	1	0	0
147	56	1		130006	Seilão	2019-03-29		42	2	2	3		2	1	1	1	0	0	0	0		0	0	1	1	2018-09-01	1	0	0	1	0	0	0	0	2		1	0		0	0	0	0	0	0	0	1	0	0
148	35	2	Filho	130002	Assunsão	2019-04-04		45	2	1	2		2	1	1	0	0	0	0	0		0	0	1	1	2013-01-01	2	0	0	0	1	0	0	0	1		1	1	Bota	0	0	0	0	0	1	0	0	0	0
149	57	2	tia	130002	Canaria	2019-04-04		15	1	1	3		1	1	0	0	1	0	0	0		0	0	1	1	2018-01-01	1	0	0	1	0	0	0	0	1		1	0		0	0	0	0	1	0	0	0	0	0
150	36	2	Mãe	130002	Assunção	2019-04-04		10	1	1	2			1	0	0	0	0	0	0		0	0	0		2019-02-28	1	0	0	1	0	0	0	0	2		1			0	0	0	0	0	0	0	1	0	0
151	37	2	Irmão	130002	Juruamâ	2019-04-04		12	1	1	2			1	0	0	0	0	0	0		0	0	1	1	2013-05-01	1	1	0	0	0	0	0	0	1		1	0		0	0	0	0	0	0	0	1	0	0
152	58	2	irmã	130002	Canaria			19	2	1	3		1	1	1	0	0	0	0	0		0	0	1	1	2016-01-01	2	0	1	0	0	0	0	0	2		1	0		0	0	0	0	0	0	0	1	0	0
153	93	1		130100	Bom Jesus	2019-02-14	1955-04-28	65	4	1	1	Francisco Ferreira de Silva	2	1	1	0	0	0	0	0		0	0	1	1	2004-02-01	1	0	1	0	0	0	0	0	4		1	1	Bota	0	0	0	0	0	1	0	0	0	0
154	90	1		130195	Vila Macis	2019-02-14		69	4	1	1		2	1	0	0	0	1	0	0		1	0	0	1	2019-02-14	1	0	0	0	0	1	0	0	5	Seringal	3	0		0	0	0	0	0	0	0	1	0	0
155	40	2	Tio	130230	Porto Alegre	2019-04-02		19	2	1	2		1		0	0	0	0	1	0		0	0	1	1	2019-01-01	1	0	0	1	0	0	0	0			1	0		0	0	0	0	0	0	0	1	0	0
156	92	1		130195	Canta Galo	2019-02-14		26	2	1	4		1	1	1	0	0	0	0	0		0	0	1	1	2007-11-01	1	0	0	0	0	1	0	0	2		1	0		0	0	0	0	0	0	0	1	0	0
157	30	1		130010	Liberdade	2019-04-11		66	4	2	4		2	1	1	0	0	0	0	0		0	0	1	1	2004-04-11	1	0	1	0	0	0	0	0	2		1	0		0	0	0	0	0	0	0	1	0	0
158	41	1		130230	Espirito Santos	2019-04-02		39	2	1	3		1	1	0	0	0	0	0	1	AIS	0	0	0	1	2014-02-01	1	0	0	1	0	0	0	0			1	0		0	0	0	0	0	0	1	0	0	0
159	6	1		130010	Liberdade I	2019-04-11		53	3	1	3		2	1	1	0	0	0	0	0		0	0	1	1	2007-12-01	1	1	0	0	0	0	0	0	1		1	1	Bota	0	0	0	0	0	1	0	0	0	0
160	45	1		130423	Boa Esperança	2019-04-02		37	2	1	3		2	1	0	1	0	0	0	0		0	0	0	1	2007-08-01	3	0	0	0	0	0	1	0	2		1	0		0	0	0	0	0	0	0	1	0	0
161	7	1		130010	Liberdade I	2019-04-14		62	4	1	4		1	1	0	0	0	0	1	0		0	0	0	3	1979-12-01	1	1	0	0	0	0	0	0			1	0		0	0	0	0	0	0	0	0	0	1
162	85	1		130165	Extremo da Boa Fé	2019-02-06	2004-04-07	15	1	1	4		1	1	0	1	0	0	0	0		0	0	1	1	2018-02-02	1	0	0	0	0	0	0	1	5	Coleta do açai	1	0		0	1	0	0	0	0	0	0	0	0
163	94	1		130100	Bom Ana	2019-02-15	1968-04-25	51	3	1	2	Francisca Bezerra Quino	1		0	0	0	0	0	1	Autônomo	0	0	1	1	1986-04-01	1	0	0	1	0	0	0	0	4		1	1	Bota	0	0	0	0	0	0	0	1	0	0
164	46	1		130423	Caíte	2019-04-02		65	4	1	1		2		0	1	0	0	0	0		0	0	0	1	2007-02-01	1	1	0	1	0	0	0	0	4		1	0		0	0	0	0	0	1	0	0	0	0
165	8	2	esposa	130420	São Vicente	2019-04-06		69	4	1	3		2	1	1	0	0	0	0	0		0	0	1	1	2017-01-01	1	0	0	1	0	0	0	0	1		3	1	Bota	0	0	0	0	0	1	0	0	0	0
166	47	1		130423	Caité	2019-04-02		76	4	1	1		2	1	1	0	0	0	0	0		1	0	0	1	2015-10-01	1	0	0	1	0	0	0	0	2		1	0		0	0	0	0	0	1	0	0	0	0
167	9	2	esposa	130420	São Vicente	2019-04-06		69	4	1	3		2	1	1	0	0	0	0	0		0	0	1	1		1	0	0	1	0	0	0	0	1		3	1	Bota	0	0	0	0	0	1	0	0	0	0
168	19	2	irmã	130420	Santa Eduarda	2019-04-06		32	2	1	3		1	1	1	0	0	0	0	0		0	0	1	1	2017-08-01	1	1	0	0	0	0	0	0	1		1	0		0	0	0	0	0	0	1	0	0	0
169	99	1		130100	Santo Antônio do Brito	2019-02-15		65	4	1	1		2	1	1	0	0	0	0	1	Carpintaria	0	0	1	1	2018-02-01	1	0	0	1	0	0	0	0	5	Mariscando	3	0		0	0	0	0	0	0	1	0	0	0
170	109	1		130180	Boca da Puca	2019-02-09		65	4	1	1		3	1	1	0	0	1	0	0		1	0	0	1	2004-02-09	1	0	0	1	0	0	0	0	2		1	0		0	0	0	0	0	0	0	1	0	0
171	20	2	esposa	130420	Santa Eduarda	2019-04-06		41	2	1	3		2	1	1	0	0	0	0	0		0	0	1	1	2016-03-01	1	1	0	0	0	0	0	0	1		1	0		0	0	0	0	0	0	1	0	0	0
172	10	2	Esposa	130420	São Vicente	2019-04-06		69	4	1	3		2	1	1	0	0	0	0	0		0	0	1	1		1	0	0	1	0	0	0	0	1		3	1	Bota	0	0	0	0	0	1	0	0	0	0
[truncated: 31 more columns]
